# Supplementary material for: Antimicrobial Susceptibility of Staphylococcus aureus, Streptococcus agalactiae, and Escherichia coli Isolated from Mastitic Dairy Cattle in Ukraine
Source: Antibiotics (Basel). 2020 Aug 1;9(8):469. doi: 10.3390/antibiotics9080469 (PMC7459615; doi:10.3390/antibiotics9080469)
Supplement: Supplementary file 1 [file antibiotics-09-00469-s001.zip]

Archive with 5 entries (4 files):
- Table S1_final.xlsx
- __MACOSX/
- __MACOSX/._Table S1_final.xlsx
- Table S2_final.xlsx
- __MACOSX/._Table S2_final.xlsx
