# Supplementary material for: Antimicrobial Susceptibility of Staphylococcus aureus, Streptococcus agalactiae, and Escherichia coli Isolated from Mastitic Dairy Cattle in Ukraine
Source: Antibiotics (Basel). 2020 Aug 1;9(8):469. doi: 10.3390/antibiotics9080469 (PMC7459615; doi:10.3390/antibiotics9080469)
Supplement: Supplementary file 1 [file antibiotics-09-00469-s001.zip › Table S1_final.xlsx]

## Sheet: Squashtogram
Table S1. Distribution of minimum inhibitory zones (mm) of pathogens isolated from milk samples.*
a. Staphylococcus aureus isolates
Antimicrobials	0	2	7	8	9	10	11	12	13	14	15	16	17	18	19	20	21	22	23	24	25	26	27	28	29	30	32	33	34
Amoxicillin**	24.56			1.75	1.75	3.51	3.51	3.51	7.02	3.51	14.04	3.51	5.26	7.02	1.75	7.02		1.75	1.75	1.75	1.75	3.51		1.75
Cefotaxime**	17.65												17.65		5.88	23.53	17.65			5.88					5.88	5.88
Ceftiofur***	5.66				1.89	1.89		1.89	3.77	9.43	9.43	3.77	3.77	7.55		18.87		5.66		5.66	15.09	1.89		1.89			1.89
Gentamicin	6.78					1.69	1.69	6.78	3.39	1.69	11.86	5.08	6.78	6.78	8.47	6.78	5.08	10.17	1.69	1.69	3.39	1.69		5.08	1.69	1.69
Ofloxacin	10.53					5.26		5.26		5.26	10.53	5.26		5.26		5.26		10.53	5.26	10.53	5.26		5.26	5.26					5.26
Tetracycline	7.14			3.57		10.71					7.14	7.14	3.57	10.71	3.57	3.57		17.86		10.71	3.57		7.14	3.57
b. Streptococcus agalactiae isolates
Antimicrobials	0	2	7	8	9	10	11	12	13	14	15	16	17	18	19	20	21	22	23	24	25	26	27	28	29	30	32	33	34
Amoxicillin	24.32				5.41			5.41		5.41	5.41		2.7	8.11	16.22	8.11		2.7	2.7	2.7	5.41	2.7		2.7
Cefotaxime	23.53					5.88								5.88		5.88		11.76	5.88		29.41	5.88		5.88
Ceftiofur***	9.3					2.33	2.33				6.98		4.65	4.65	2.33	20.93	2.33	9.3	6.98	2.33	13.95	4.65	2.33	4.65
Gentamicin	7.69					5.13	7.69	15.38		2.56	15.38	5.13		10.26	2.56	5.13	5.13	5.13	5.13	2.56	2.56			2.56
Ofloxacin	11.76						5.88			5.88	29.41	5.88			17.65	5.88				5.88					5.88	5.88			5.26
Tetracycline	10				10	10		20	10			10		10						10	10
c. Escherichia coli isolates
Antimicrobials	0	2	7	8	9	10	11	12	13	14	15	16	17	18	19	20	21	22	23	24	25	26	27	28	29	30	32	33	34
Amoxicillin	44.12			0.98	0.98	6.86	3.92	11.76	8.82	5.88	5.88	1.92	3.92	1.96		0.98	0.98			0.98
Cefotaxime	10.42							2.08			2.08	2.08	2.08		2.08	12.5	16.67	6.25	12.5	12.5	6.25	6.25		2.08		4.17
Ceftiofur***	4.81					1.92	1.92	3.85	3.85	2.88	3.85	5.77	14.42	18.27	3.85	13.46	5.77	7.69	3.85		0.96			0.96		0.96		0.96
Gentamicin	9.32	0.85			1.69	3.39	4.24	6.78	11.02	15.25	17.8	2.54	4.24	4.24	5.08	5.93	2.54	0.85		1.69	1.69				0.85
Ofloxacin	15.38			3.85		3.85		3.85	1.92		5.77	5.77	7.69	7.69	3.85	7.69	3.85	5.77	3.85	5.77	3.85	5.77				3.85
Tetracycline	10.42				6.25	2.08		8.33	2.08	4.17	4.17	6.25	4.17	25	12.5	10.41	2.08					2.08
*The interpretation of minimum inhibitory zones was based on the 2019 Clinical and Laboratory Standards Institute (CLSI) guideline M100 (indicated by vertical bars) unless otherwise specified.
**There were no clinical breakpoints for amoxicillin (S. aureus), cefotaxime (S. aureus), and gentamicin (St. agalactiae). Suceptibility or resistance of S. aureus isolates to cefotaxime could be predicted by interpreting the respective ceftiofur results.
***Veterinary breakpoints (CLSI guideline VET08) were used to interpret minimum inhibitory zones for ceftiofur.
