# Supplementary material for: Antimicrobial Susceptibility of Staphylococcus aureus, Streptococcus agalactiae, and Escherichia coli Isolated from Mastitic Dairy Cattle in Ukraine
Source: Antibiotics (Basel). 2020 Aug 1;9(8):469. doi: 10.3390/antibiotics9080469 (PMC7459615; doi:10.3390/antibiotics9080469)
Supplement: Supplementary file 1 [file antibiotics-09-00469-s001.zip › Table S2_final.xlsx]

## Sheet: Sheet1
Table S2. Clinical breakpoints used in this study.
	a. Staphylococcus aureus isolates		b. Streptococcus agalactiae isolates		c. Escherichia coli isolates
Antimicrobials*	Sensitive	Resistant	Sensitive	Resistant	Sensitive	Resistant
Amoxicillin	–**	–	≥ 24	–	≥ 18	≤ 13
Cefotaxime	–	–	≥ 24	–	≥ 26	≤ 22
Ceftiofur***	≥ 21	≤ 17	≥ 21	≤ 17	≥ 21	≤ 17
Gentamicin	≥ 15	≤ 12	–	–	≥ 15	≤ 12
Ofloxacin	≥ 18	≤ 14	≥ 16	≤ 12	≥ 16	≤ 12
Tetracycline	≥ 19	≤ 14	≥ 23	≤ 18	≥ 15	≤ 11
*The interpretation of minimum inhibitory zones was based on the 2019 Clinical and Laboratory Standards Institute (CLSI) guideline M100 (indicated by vertical bars) unless otherwise specified.
**There were no clinical breakpoints for amoxicillin (S. aureus), cefotaxime (S. aureus), and gentamicin (St. agalactiae). Suceptibility or resistance of S. aureus isolates to cefotaxime could be predicted by interpreting the respective ceftiofur results.
***Veterinary breakpoints (CLSI guideline VET08) were used to interpret minimum inhibitory zones for ceftiofur.
